# Supplementary material for: Time-Effective Simulation Methodology for Broadband Achromatic Metalens Using Deep Neural Networks
Source: Nanomaterials (Basel). 2021 Jul 30;11(8):1966. doi: 10.3390/nano11081966 (PMC8398648; doi:10.3390/nano11081966)
Supplement: Supplementary file 1 [file nanomaterials-11-01966-s001.zip]

Archive with 1 entries (1 files):
- nanomaterials-1286631-supplementary.pdf
